# Supplementary material for: Investigation into the Anti-Acne Effects of Castanea sativa Mill Leaf and Its Pure Ellagitannin Castalagin in HaCaT Cells Infected with Cutibacterium acnes
Source: Int J Mol Sci. 2024 Apr 27;25(9):4764. doi: 10.3390/ijms25094764 (PMC11084787; doi:10.3390/ijms25094764)
Supplement: Supplementary file 1 [file ijms-25-04764-s001.zip]

Archive with 1 entries (1 files):
- ijms-2971240-supplementary.pdf
